# Supplementary material for: Multiplex Assays for Analysis of Antibody Responses to South Asian Plasmodium falciparum and Plasmodium vivax Malaria Infections
Source: Vaccines (Basel). 2023 Dec 19;12(1):1. doi: 10.3390/vaccines12010001 (PMC10818873; doi:10.3390/vaccines12010001)
Supplement: Supplementary file 1 [file vaccines-12-00001-s001.zip]

Archive with 1 entries (1 files):
- vaccines-2666334-supplementary.pdf
